# Supplementary material for: Heterologous Expression of GbTCP4, a Class II TCP Transcription Factor, Regulates Trichome Formation and Root Hair Development in Arabidopsis
Source: Genes (Basel). 2019 Sep 19;10(9):726. doi: 10.3390/genes10090726 (PMC6771151; doi:10.3390/genes10090726)
Supplement: Supplementary file 1 [file genes-10-00726-s001.zip]

Archive with 2 entries (2 files):
- Table S1 and Figure S1.pdf
- Table S2.xlsx
