# Supplementary material for: Heterologous Expression of GbTCP4, a Class II TCP Transcription Factor, Regulates Trichome Formation and Root Hair Development in Arabidopsis
Source: Genes (Basel). 2019 Sep 19;10(9):726. doi: 10.3390/genes10090726 (PMC6771151; doi:10.3390/genes10090726)
Supplement: Supplementary file 1 [file genes-10-00726-s001.zip › Table S2.xlsx]

## Sheet: Sheet1
Supplementary Table S2. Data for measuring the number and length of root hair
The root hair density	Col-0	35S:GbTCP4-1	35S:GbTCP4-2	35S:GbTCP4-3
	13	24	23	24
	19	23	20	23
	14	21	19	25
	14	28	21	24
	10	29	26	30
	15	26	19	42
	16	25	23	27
	10	19	19	25
	14	14	20	22
	12	15	19	25
	12	8	16	27
	13	12	17	22
	15	20	23	30
	14	20	23	28
	14	21	20	25
Average	13.67±2.26	20.33±5.98*	20.53±2.64*	26.6±4.94*
The root hair length		1	2	3	4	5	6	7	8	9	10	Average
	Col-0	279.4	353.8	460.4	169.2	247.1	245.4	284.6	286	349.4	323.4	299.87	293.475±34.56
	Col-0	308.6	374.7	156.4	193.3	216.3	280.5	173.6	410.4	222.6	224.9	256.13
	Col-0	357.1	340.7	515.1	360	165.5	288.9	256	398.5	291.5	405.1	337.84
	Col-0	405.9	402	249	239.8	35.3	314.3	129.8	351.1	312.6	360.8	280.06
	35S:GbTCP4-1	1002.8	556.4	836.3	976.6	992.8	964	462.3	1067.1	986.7	898.9	874.39	693.2325±185.5*
	35S:GbTCP4-1	689	812	1155.6	1096.7	781.1	830.6	669.9	641.5	588.2	880.3	814.49
	35S:GbTCP4-1	568.9	341.2	609.7	286.1	369.6	636.6	388	397	541.6	571.6	471.03
	35S:GbTCP4-1	493.3	527.8	558	784	833.3	345.4	802.8	742.3	554.2	489.1	613.02
	35S:GbTCP4-2	1206.4	1125.6	1345.5	599.1	933.3	1266.5	432.3	677.6	716.8	880.3	918.34	714.1025±140.4*
	35S:GbTCP4-2	913.7	851.4	819.5	617.1	568.6	637.5	1036.1	540.5	530.7	376.8	689.19
	35S:GbTCP4-2	748.8	491.3	773.4	537.4	525.1	605.2	788.2	514.6	588.9	479.6	605.25
	35S:GbTCP4-2	474.6	698.5	658.1	793.6	814.2	605.2	346.4	608.2	764.3	673.2	643.63
	35S:GbTCP4-3	1505.9	1182.6	715.6	1103.8	1912.9	1088.1	1111.3	1625.1	1823.5	1670.5	1373.93	888.4775±1274.43*
	35S:GbTCP4-3	1307.4	1093.2	1052.9	901.9	635.4	683.4	904.6	1127.1	1058.7	1202.3	996.69
	35S:GbTCP4-3	428.8	332.5	602.8	352.5	440.7	568.3	606.5	403.9	529.2	572.5	483.77
	35S:GbTCP4-3	850.4	798.5	749.9	548.1	930.7	849.7	396.5	575.9	744.8	550.7	699.52
